# Supplementary material for: Dapagliflozin Mitigates Hypotension in Lipopolysaccharide-Induced Acute Inflammation Independent of Glycemia Level
Source: Pharmaceutics. 2023 Jun 8;15(6):1683. doi: 10.3390/pharmaceutics15061683 (PMC10301321; doi:10.3390/pharmaceutics15061683)
Supplement: Supplementary file 1 [file pharmaceutics-15-01683-s001.zip]

Archive with 1 entries (1 files):
- pharmaceutics-2349383-supplementary.pdf
